# Supplementary material for: Nanogold-Carried Graphene Oxide: Anti-Inflammation and Increased Differentiation Capacity of Mesenchymal Stem Cells
Source: Nanomaterials (Basel). 2021 Aug 11;11(8):2046. doi: 10.3390/nano11082046 (PMC8398640; doi:10.3390/nano11082046)
Supplement: Supplementary file 1 [file nanomaterials-11-02046-s001.zip]

Archive with 1 entries (1 files):
- nanomaterials-1323228-supplementary.pdf
